# Supplementary material for: RabA2b Overexpression Alters the Plasma-Membrane Proteome and Improves Drought Tolerance in Arabidopsis
Source: Front Plant Sci. 2021 Oct 6;12:738694. doi: 10.3389/fpls.2021.738694 (PMC8526897; doi:10.3389/fpls.2021.738694)
Supplement: Supplementary file 1 [file Table_4.xlsx]

## Sheet: Final 1st Fab
Supplementary table 04- List of identified protein, corresponding TAIR ID, Log2FC value in the overexpressor line and details of the peptides identified.
Protein IDs	Majority protein IDs	TAIR annotation	Protein names	Gene names	fold change in OE 6.4	p is the p-value determined from Student's t-test (6.4 and wt)	fold change in OE 11.4	p is the p-value determined from Student's t-test (11.4 and wt)	Mol. weight [kDa]	Fasta headers	Number of proteins	Razor + unique peptides	Razor + unique peptides OE_11.4_replicate_1	Razor + unique peptides OE_11.4_replicate_2	Razor + unique peptides OE_11.4_replicate_3	Razor + unique peptides OE_6.4_replicate_1	Razor + unique peptides OE_6.4_replicate_2	Razor + unique peptides OE_6.4_replicate_3	Razor + unique peptides WT_relicate_1	Razor + unique peptides WT_relicate_2	Razor + unique peptides WT_relicate_3	Unique peptides OE_11.4_replicate_1	Unique peptides OE_11.4_replicate_2	Unique peptides OE_11.4_replicate_3	Unique peptides OE_6.4_replicate_1	Unique peptides OE_6.4_replicate_2	Unique peptides OE_6.4_replicate_3	Unique peptides WT_relicate_1	Unique peptides WT_relicate_2	Unique peptides WT_relicate_3	Mol. weight [kDa]	Sequence length	Sequence lengths	Score	Identification type OE_11.4_replicate_1	Identification type OE_11.4_replicate_2	Identification type OE_11.4_replicate_3	Identification type OE_6.4_replicate_1	Identification type OE_6.4_replicate_2	Identification type OE_6.4_replicate_3	Identification type WT_relicate_1	Identification type WT_relicate_2	Identification type WT_relicate_3	Sequence coverage OE_11.4_replicate_1 [%]	Sequence coverage OE_11.4_replicate_2 [%]	Sequence coverage OE_11.4_replicate_3 [%]	Sequence coverage OE_6.4_replicate_1 [%]	Sequence coverage OE_6.4_replicate_2 [%]	Sequence coverage OE_6.4_replicate_3 [%]
B7ZWR6	B7ZWR6	AT5G21990	Outer envelope protein 61	OEP61	4.72116	0.000331825	4.8336	9.6727e-09	60.757	>sp|B7ZWR6|OEP61_ARATH Outer envelope protein 61 OS=Arabidopsis thaliana (Mouse-ear cress) OX=3702 GN=OEP61 PE=1 SV=1	1	3	2	1	1	2	2	1	1	1	2	2	1	1	2	2	1	1	1	2	60.757	554	554	5.6408	By MS/MS	By matching	By MS/MS	By MS/MS	By MS/MS	By MS/MS	By matching	By matching	By MS/MS	5.2	2.9	2.3	5.2	5.2	2.9
F4HT21	F4HT21	AT1G33970	Immune-associated nucleotide-binding protein 9	IAN9	3.32042	0.000112663	3.41466	0.00013303	38.815	>sp|F4HT21|IAN9_ARATH Immune-associated nucleotide-binding protein 9 OS=Arabidopsis thaliana (Mouse-ear cress) OX=3702 GN=IAN9 PE=2 SV=1	1	2	1	1	2	1	2	1	1	0	0	1	1	2	1	2	1	1	0	0	38.815	342	342	2.5711	By MS/MS	By matching	By matching	By matching	By matching	By MS/MS	By MS/MS	By matching	By matching	3.5	3.5	7.3	3.8	7.3	3.8
F4HXV6	F4HXV6	AT1G14850	Nuclear pore complex protein NUP155	NUP155	3.49594	0.000338469	3.07177	0.00121715	160.01	>sp|F4HXV6|NU155_ARATH Nuclear pore complex protein NUP155 OS=Arabidopsis thaliana (Mouse-ear cress) OX=3702 GN=NUP155 PE=1 SV=1	1	3	1	1	2	1	1	1	0	0	2	1	1	2	1	1	1	0	0	2	160.01	1464	1464	6.7747	By matching	By matching	By MS/MS	By matching	By matching	By MS/MS	By matching	By matching	By MS/MS	1.1	0.6	1.9	0.6	1.1	1.1
F4JVH1;F4J2U9	F4JVH1	AT4G14510	CRM-domain containing factor CFM3B, chloroplastic	CFM3B	6.7601	0.00186669	5.81692	0.00225246	102.03	>sp|F4JVH1|CFM3B_ARATH CRM-domain containing factor CFM3B, chloroplastic OS=Arabidopsis thaliana (Mouse-ear cress) OX=3702 GN=CFM3B PE=3 SV=1	2	3	1	1	0	2	1	0	1	0	1	1	1	0	2	1	0	1	0	1	102.03	907	907;881	3.3828	By matching	By matching	By matching	By MS/MS	By MS/MS	By matching	By MS/MS	By matching	By MS/MS	1.2	0.8	0	2	0.8	0
F4K5K6	F4K5K6	AT5G20610	Protein PLASTID MOVEMENT IMPAIRED 1-RELATED 1	PMIR1	6.3653	1.53717e-05	6.59993	6.70855e-07	128.15	>sp|F4K5K6|PMIR1_ARATH Protein PLASTID MOVEMENT IMPAIRED 1-RELATED 1 OS=Arabidopsis thaliana (Mouse-ear cress) OX=3702 GN=PMIR1 PE=2 SV=1	1	3	1	0	1	0	1	2	0	0	1	1	0	1	0	1	2	0	0	1	128.15	1164	1164	4.3978	By matching	By matching	By matching	By matching	By MS/MS	By MS/MS	By matching	By matching	By MS/MS	0.9	0	0.9	0	0.9	2
F4KIJ2	F4KIJ2	AT5G24810	ABC1 family protein	TAIR:locus:2149408	4.68359	5.3033e-05	4.78267	4.95972e-06	116.13	>tr|F4KIJ2|F4KIJ2_ARATH ABC1 family protein OS=Arabidopsis thaliana (Mouse-ear cress) OX=3702 GN=TAIR:locus:2149408 PE=4 SV=1	1	5	2	2	3	3	2	2	0	1	1	2	2	3	3	2	2	0	1	1	116.13	1040	1040	5.9438	By MS/MS	By matching	By MS/MS	By MS/MS	By matching	By MS/MS	By matching	By matching	By MS/MS	2	2.1	2.9	3.3	1.9	2.4
O65655	O65655	AT4G39680	SAP domain-containing protein	TAIR:locus:2135262	3.69708	5.26941e-06	4.05748	0.000168465	69.441	>tr|O65655|O65655_ARATH SAP domain-containing protein OS=Arabidopsis thaliana (Mouse-ear cress) OX=3702 GN=TAIR:locus:2135262 PE=1 SV=1	1	2	1	1	2	1	0	1	0	0	2	1	1	2	1	0	1	0	0	2	69.441	633	633	2.8215	By MS/MS	By matching	By MS/MS	By matching	By matching	By matching	By matching	By matching	By matching	1.3	1.3	3.5	2.2	0	2.2
O82233	O82233	AT2G24050	Eukaryotic translation initiation factor isoform 4G-2	EIF(ISO)4G2	4.22969	0.00199769	4.20424	7.13974e-07	82.889	>sp|O82233|IF4G2_ARATH Eukaryotic translation initiation factor isoform 4G-2 OS=Arabidopsis thaliana (Mouse-ear cress) OX=3702 GN=EIF(ISO)4G2 PE=1 SV=1	1	2	2	2	2	2	2	2	1	1	1	2	2	2	2	2	2	1	1	1	82.889	747	747	3.8824	By matching	By MS/MS	By MS/MS	By matching	By matching	By MS/MS	By matching	By MS/MS	By matching	3.9	3.9	3.9	3.9	3.9	3.9
P30224	P30224	AT1G75830	Defensin-like protein 13	PDF1.1	3.92186	0.000346817	4.97592	0.000919536	8.7092	>sp|P30224|DEF13_ARATH Defensin-like protein 13 OS=Arabidopsis thaliana (Mouse-ear cress) OX=3702 GN=PDF1.1 PE=1 SV=3	1	2	1	1	0	1	2	1	0	1	0	1	1	0	1	2	1	0	1	0	8.7092	80	80	4.9555	By MS/MS	By MS/MS	By matching	By matching	By MS/MS	By MS/MS	By matching	By matching	By matching	25	10	0	25	35	25
Q38798	Q38798	AT5G07340	Calnexin homolog 2	AT5G07340	6.23305	4.93671e-05	6.22053	0.000588869	60.489	>sp|Q38798|CALX2_ARATH Calnexin homolog 2 OS=Arabidopsis thaliana (Mouse-ear cress) OX=3702 GN=AT5G07340 PE=2 SV=2	1	2	1	1	2	1	1	1	0	1	1	1	1	2	1	1	1	0	1	1	60.489	532	532	4.2061	By matching	By MS/MS	By MS/MS	By MS/MS	By MS/MS	By matching	By matching	By MS/MS	By MS/MS	15.2	15.2	18	14.5	11.5	15.2
Q7DM58	Q7DM58	AT2G47800	ABC transporter C family member 4	ABCC4	3.49419	0.000703578	3.41251	0.00191017	169.08	>sp|Q7DM58|AB4C_ARATH ABC transporter C family member 4 OS=Arabidopsis thaliana (Mouse-ear cress) OX=3702 GN=ABCC4 PE=1 SV=2	1	3	1	1	1	1	2	1	1	1	2	1	1	1	1	2	1	1	1	2	169.08	1516	1516	8.6455	By MS/MS	By MS/MS	By MS/MS	By MS/MS	By MS/MS	By MS/MS	By matching	By MS/MS	By MS/MS	3.8	3.7	4.4	4.4	5.1	4.4
Q84K16;F4I7P0	Q84K16	AT1G23900	AP-1 complex subunit gamma-1	GAMMA-ADR	5.08869	2.48092e-05	3.19723	0.219668	96.468	>sp|Q84K16|AP1G1_ARATH AP-1 complex subunit gamma-1 OS=Arabidopsis thaliana (Mouse-ear cress) OX=3702 GN=GAMMA-ADR PE=1 SV=1	2	5	2	3	2	2	4	4	0	5	1	1	3	2	2	3	3	0	4	1	96.468	876	876;1282	8.1582	By matching	By MS/MS	By MS/MS	By MS/MS	By MS/MS	By MS/MS	By matching	By MS/MS	By matching	2.3	3.8	3	3	5.3	5.5
Q84M97	Q84M97	AT5G19520	Mechanosensitive ion channel protein 9	MSL9	5.4496	8.51966e-05	5.33902	4.64833e-06	84.248	>sp|Q84M97|MSL9_ARATH Mechanosensitive ion channel protein 9 OS=Arabidopsis thaliana (Mouse-ear cress) OX=3702 GN=MSL9 PE=1 SV=1	1	2	2	2	2	2	1	2	0	1	1	2	2	2	2	1	2	0	1	1	84.248	742	742	4.686	By matching	By MS/MS	By MS/MS	By MS/MS	By matching	By matching	By matching	By matching	By matching	5.3	5.3	5.3	5.3	2.4	5.3
Q84MC0	Q84MC0	AT3G06035	Uncharacterized GPI-anchored protein At3g06035	TAIR:locus:505006331	1.35312	0.00185887	0.680694	0.000672175	22.053	>sp|Q84MC0|UGPI4_ARATH Uncharacterized GPI-anchored protein At3g06035 OS=Arabidopsis thaliana (Mouse-ear cress) OX=3702 GN=TAIR:locus:505006331 PE=2 SV=1	1	2	2	1	2	2	2	2	2	2	1	2	1	2	2	2	2	2	2	1	22.053	200	200	14.809	By MS/MS	By matching	By matching	By MS/MS	By MS/MS	By MS/MS	By matching	By MS/MS	By MS/MS	13.5	8	13.5	13.5	13.5	13.5
Q8GRX1	Q8GRX1	AT1G47600	Myrosinase 4	TGG4	4.67596	0.00194534	4.53181	0.000255339	57.542	>sp|Q8GRX1|BGL34_ARATH Myrosinase 4 OS=Arabidopsis thaliana (Mouse-ear cress) OX=3702 GN=TGG4 PE=1 SV=1	1	3	2	2	3	2	1	3	0	0	3	1	1	1	1	0	1	0	0	1	57.542	511	511	5.3972	By matching	By matching	By MS/MS	By matching	By matching	By MS/MS	By matching	By matching	By MS/MS	5.9	6.3	8.6	7.2	2.7	8.6
Q8LDN8	Q8LDN8	AT1G63180	Bifunctional UDP-glucose 4-epimerase and UDP-xylose 4-epimerase 3	UGE3	2.73493	0.0124201	2.93052	0.00536083	38.91	>sp|Q8LDN8|UGE3_ARATH Bifunctional UDP-glucose 4-epimerase and UDP-xylose 4-epimerase 3 OS=Arabidopsis thaliana (Mouse-ear cress) OX=3702 GN=UGE3 PE=1 SV=1	1	2	1	1	1	1	0	1	2	0	0	1	1	1	1	0	1	2	0	0	38.91	351	351	3.2548	By matching	By MS/MS	By MS/MS	By matching	By matching	By MS/MS	By matching	By matching	By matching	11.1	11.1	12.3	12.3	8.3	12.3
Q8RY15	Q8RY15	AT4G25580	At4g25580/M7J2_50	TAIR:locus:2131869	1.18843	0.0139135	1.18021	0.0275458	66.519	>tr|Q8RY15|Q8RY15_ARATH At4g25580/M7J2_50 OS=Arabidopsis thaliana (Mouse-ear cress) OX=3702 GN=TAIR:locus:2131869 PE=2 SV=1	1	11	10	8	8	5	2	7	5	5	2	10	8	8	5	2	7	5	5	2	66.519	626	626	41.031	By MS/MS	By MS/MS	By MS/MS	By MS/MS	By MS/MS	By MS/MS	By MS/MS	By MS/MS	By MS/MS	23.3	19.5	19.5	11.5	4.3	19.5
Q8VYG9	Q8VYG9	AT3G11330	Plant intracellular Ras-group-related LRR protein 9	PIRL9	4.24932	0.000667696	3.97756	0.000419307	55.502	>sp|Q8VYG9|PIRL9_ARATH Plant intracellular Ras-group-related LRR protein 9 OS=Arabidopsis thaliana (Mouse-ear cress) OX=3702 GN=PIRL9 PE=2 SV=1	1	3	1	1	1	1	1	2	2	0	0	1	1	1	1	1	2	2	0	0	55.502	499	499	6.4886	By MS/MS	By matching	By MS/MS	By matching	By MS/MS	By MS/MS	By MS/MS	By matching	By matching	4.4	4.4	4.4	2.6	3.2	7
Q8VYH2;O81000	Q8VYH2	AT4G37760	Squalene epoxidase 3	SQE3	4.78344	4.97523e-08	4.63634	0.00111927	57.098	>sp|Q8VYH2|ERG16_ARATH Squalene epoxidase 3 OS=Arabidopsis thaliana (Mouse-ear cress) OX=3702 GN=SQE3 PE=1 SV=1	2	3	2	0	1	3	2	1	1	0	0	2	0	1	3	2	1	1	0	0	57.098	525	525;585	4.8907	By MS/MS	By matching	By matching	By MS/MS	By MS/MS	By MS/MS	By matching	By matching	By matching	6.1	0	3.2	9.5	6.3	2.9
Q8W4C5	Q8W4C5	AT1G77480	Peptidase A1 domain-containing protein	TAIR:locus:2204725	5.11067	3.51352e-06	4.70478	0.000162846	51.239	>tr|Q8W4C5|Q8W4C5_ARATH Peptidase A1 domain-containing protein OS=Arabidopsis thaliana (Mouse-ear cress) OX=3702 GN=TAIR:locus:2204725 PE=2 SV=1	1	2	1	2	2	2	1	1	0	2	0	1	2	2	2	1	1	0	2	0	51.239	466	466	3.1972	By MS/MS	By MS/MS	By MS/MS	By MS/MS	By MS/MS	By MS/MS	By matching	By MS/MS	By matching	6	8.6	8.6	8.6	6	6
Q93VI4	Q93VI4	AT5G51120	Polyadenylate-binding protein 1	PABN1	4.39038	0.000291558	4.28802	2.08337e-05	25.671	>sp|Q93VI4|PABN1_ARATH Polyadenylate-binding protein 1 OS=Arabidopsis thaliana (Mouse-ear cress) OX=3702 GN=PABN1 PE=1 SV=1	1	2	1	2	1	2	1	2	0	1	0	1	2	1	2	1	2	0	1	0	25.671	227	227	2.4248	By MS/MS	By MS/MS	By MS/MS	By matching	By MS/MS	By MS/MS	By matching	By matching	By matching	12.3	22.5	12.3	22.5	12.3	22.5
Q93Y06	Q93Y06	AT5G67200	Probable inactive receptor kinase At5g67200	TAIR:locus:2155508	4.39826	1.39585e-06	4.25795	0.000136132	74.005	>sp|Q93Y06|Y5720_ARATH Probable inactive receptor kinase At5g67200 OS=Arabidopsis thaliana (Mouse-ear cress) OX=3702 GN=TAIR:locus:2155508 PE=1 SV=1	1	3	2	1	2	1	3	2	1	0	3	2	1	2	1	3	2	1	0	3	74.005	669	669	8.836	By MS/MS	By MS/MS	By MS/MS	By MS/MS	By MS/MS	By MS/MS	By MS/MS	By matching	By MS/MS	4.2	2.1	4.6	2.1	6.7	4.2
Q94FB9	Q94FB9	AT4G39850	ABC transporter D family member 1	ABCD1	3.85395	0.000333373	4.27085	2.27329e-05	149.57	>sp|Q94FB9|AB1D_ARATH ABC transporter D family member 1 OS=Arabidopsis thaliana (Mouse-ear cress) OX=3702 GN=ABCD1 PE=1 SV=1	1	4	1	3	1	2	2	0	0	0	2	1	3	1	2	2	0	0	0	2	149.57	1337	1337	5.691	By MS/MS	By MS/MS	By MS/MS	By MS/MS	By MS/MS	By matching	By matching	By matching	By MS/MS	1.1	3.4	1.1	1.6	1.9	0
Q9C6K5;Q9LMN4	Q9C6K5	AT1G76860	Sm-like protein LSM3B	LSM3B	4.79327	0.00201593	4.63541	0.000287173	11.286	>sp|Q9C6K5|LSM3B_ARATH Sm-like protein LSM3B OS=Arabidopsis thaliana (Mouse-ear cress) OX=3702 GN=LSM3B PE=1 SV=1	2	3	1	2	1	3	1	2	1	1	2	1	2	1	3	1	2	1	1	2	11.286	98	98;97	4.7906	By matching	By matching	By matching	By MS/MS	By MS/MS	By matching	By matching	By matching	By MS/MS	12.2	28.6	16.3	36.7	12.2	28.6
Q9C6N3	Q9C6N3	AT1G27850	RUN/FYVE domain protein	TAIR:locus:2029836	4.62179	0.000328405	4.63828	0.00211361	124.85	>tr|Q9C6N3|Q9C6N3_ARATH RUN/FYVE domain protein OS=Arabidopsis thaliana (Mouse-ear cress) OX=3702 GN=TAIR:locus:2029836 PE=1 SV=1	1	3	3	3	1	2	3	1	1	3	1	3	3	1	2	3	1	1	3	1	124.85	1148	1148	4.6834	By MS/MS	By MS/MS	By MS/MS	By MS/MS	By MS/MS	By matching	By matching	By MS/MS	By matching	3.8	3.8	1	1.7	3.8	0.8
Q9C8G3	Q9C8G3	AT1G30320	Remorin_C domain-containing protein	TAIR:locus:2204197	9.77315	2.32882e-05	9.90564	1.01477e-05	57.397	>tr|Q9C8G3|Q9C8G3_ARATH Remorin_C domain-containing protein OS=Arabidopsis thaliana (Mouse-ear cress) OX=3702 GN=TAIR:locus:2204197 PE=2 SV=1	1	3	2	1	1	2	0	2	1	1	2	2	1	1	2	0	2	1	1	2	57.397	509	509	4.259	By MS/MS	By matching	By MS/MS	By MS/MS	By matching	By MS/MS	By MS/MS	By matching	By MS/MS	3.9	2.2	1.8	3.9	0	3.9
Q9CA75;Q9LF80;Q9M9U0	Q9CA75;Q9LF80;Q9M9U0	AT1G74380, AT5G07720, AT1G18690	Probable xyloglucan 6-xylosyltransferase 5; Probable xyloglucan 6-xylosyltransferase 3	XXT5;XXT3,XXT4	3.74975	4.85006e-06	3.52497	0.000779416	51.728	>sp|Q9CA75|XXT5_ARATH Probable xyloglucan 6-xylosyltransferase 5 OS=Arabidopsis thaliana (Mouse-ear cress) OX=3702 GN=XXT5 PE=1 SV=1;>sp|Q9LF80|XXT3_ARATH Probable xyloglucan 6-xylosyltransferase 3 OS=Arabidopsis thaliana (Mouse-ear cress) OX=3702 GN=XXT3	3	2	0	1	1	0	1	1	0	0	1	0	1	1	0	1	1	0	0	1	51.728	457	457;457;513	2.9596	By matching	By MS/MS	By MS/MS	By matching	By MS/MS	By MS/MS	By matching	By matching	By MS/MS	0	2.4	2.4	0	2.4	2.4
Q9FE29	Q9FE29	AT4G15610	CASP-like protein 1D1	TAIR:locus:2130479	0.935985	0.0342815	1.06816	0.0140556	20.524	>sp|Q9FE29|CSPLM_ARATH CASP-like protein 1D1 OS=Arabidopsis thaliana (Mouse-ear cress) OX=3702 GN=TAIR:locus:2130479 PE=2 SV=1	1	5	5	5	5	5	5	4	5	5	5	5	5	5	5	5	4	5	5	5	20.524	193	193	17.125	By MS/MS	By MS/MS	By MS/MS	By MS/MS	By MS/MS	By MS/MS	By MS/MS	By MS/MS	By MS/MS	24.9	24.9	24.9	24.9	24.9	19.2
Q9FF39	Q9FF39	AT5G38170	AAI domain-containing protein	MXA21.17	4.80821	2.67887e-05	3.96877	1.74162e-07	10.936	>tr|Q9FF39|Q9FF39_ARATH AAI domain-containing protein OS=Arabidopsis thaliana (Mouse-ear cress) OX=3702 GN=MXA21.17 PE=2 SV=1	1	2	1	2	2	1	1	2	0	1	0	1	2	2	1	1	2	0	1	0	10.936	103	103	3.0535	By MS/MS	By matching	By matching	By matching	By matching	By MS/MS	By matching	By matching	By matching	10.7	23.3	23.3	10.7	10.7	23.3
Q9FF75	Q9FF75	AT5G04990	SUN domain-containing protein 1	SUN1	7.34275	7.3529e-05	7.06708	6.86356e-05	51.501	>sp|Q9FF75|SUN1_ARATH SUN domain-containing protein 1 OS=Arabidopsis thaliana (Mouse-ear cress) OX=3702 GN=SUN1 PE=1 SV=1	1	3	2	1	2	2	3	2	0	0	2	2	1	2	2	3	2	0	0	2	51.501	471	471	4.3486	By MS/MS	By matching	By MS/MS	By matching	By MS/MS	By matching	By matching	By matching	By MS/MS	6.2	3.6	6.2	6.2	7.9	6.2
Q9FG04	Q9FG04	AT5G06660	Calcium load-activated calcium channel	TAIR:locus:2144173	4.5392	0.00106044	4.64999	0.000212843	21.417	>tr|Q9FG04|Q9FG04_ARATH Calcium load-activated calcium channel OS=Arabidopsis thaliana (Mouse-ear cress) OX=3702 GN=TAIR:locus:2144173 PE=1 SV=1	1	2	1	1	2	1	1	1	1	0	0	1	1	2	1	1	1	1	0	0	21.417	196	196	3.2641	By matching	By matching	By MS/MS	By MS/MS	By MS/MS	By matching	By matching	By matching	By matching	5.6	5.6	13.8	5.6	5.6	5.6
Q9FI10	Q9FI10	AT5G44550	CASP-like protein 1B1	TAIR:locus:2163386	1.85089	0.00023006	0.888975	0.00031435	20.747	>sp|Q9FI10|CSPLW_ARATH CASP-like protein 1B1 OS=Arabidopsis thaliana (Mouse-ear cress) OX=3702 GN=TAIR:locus:2163386 PE=1 SV=1	1	3	3	2	3	2	2	3	2	2	3	3	2	3	2	2	3	2	2	3	20.747	197	197	7.6	By MS/MS	By MS/MS	By MS/MS	By MS/MS	By MS/MS	By MS/MS	By MS/MS	By MS/MS	By matching	14.7	10.2	14.7	10.2	10.2	14.7
Q9FIA1	Q9FIA1	AT5G55050	GDSL esterase/lipase At5g55050	TAIR:locus:2151953	5.03521	8.4816e-05	4.68061	6.4684e-08	41.447	>sp|Q9FIA1|GDL87_ARATH GDSL esterase/lipase At5g55050 OS=Arabidopsis thaliana (Mouse-ear cress) OX=3702 GN=TAIR:locus:2151953 PE=2 SV=1	1	2	2	2	2	1	2	2	0	0	1	2	2	2	1	2	2	0	0	1	41.447	376	376	5.5494	By matching	By matching	By matching	By MS/MS	By MS/MS	By MS/MS	By matching	By matching	By MS/MS	6.6	6.6	6.6	2.4	6.6	6.6
Q9FMK9	Q9FMK9	AT5G63140	Probable inactive purple acid phosphatase 29	PAP29	4.67755	0.000312443	4.83128	1.40386e-05	43.547	>sp|Q9FMK9|PPA29_ARATH Probable inactive purple acid phosphatase 29 OS=Arabidopsis thaliana (Mouse-ear cress) OX=3702 GN=PAP29 PE=2 SV=1	1	3	1	2	2	2	2	3	1	1	3	1	2	2	2	2	3	1	1	3	43.547	389	389	5.037	By matching	By MS/MS	By MS/MS	By matching	By matching	By matching	By matching	By matching	By MS/MS	2.8	5.1	5.1	5.1	5.1	10.3
Q9FMR9	Q9FMR9	AT5G22330	RuvB-like protein 1	RIN1	4.26914	0.000968723	4.14442	7.72754e-05	50.323	>sp|Q9FMR9|RIN1_ARATH RuvB-like protein 1 OS=Arabidopsis thaliana (Mouse-ear cress) OX=3702 GN=RIN1 PE=1 SV=1	1	2	2	1	1	1	1	1	0	2	1	2	1	1	1	1	1	0	2	1	50.323	458	458	3.6176	By MS/MS	By matching	By matching	By matching	By matching	By MS/MS	By matching	By MS/MS	By MS/MS	5.2	2.6	2.6	2.6	2.6	2.6
Q9FZI8	Q9FZI8	AT1G27480	Lecithin-cholesterol acyltransferase-like 1	LCAT1	4.63846	5.58797e-05	4.75108	0.000273304	48.307	>sp|Q9FZI8|LCAT1_ARATH Lecithin-cholesterol acyltransferase-like 1 OS=Arabidopsis thaliana (Mouse-ear cress) OX=3702 GN=LCAT1 PE=2 SV=1	1	3	3	2	3	1	1	1	0	1	1	3	2	3	1	1	1	0	1	1	48.307	432	432	6.2425	By MS/MS	By MS/MS	By MS/MS	By matching	By MS/MS	By matching	By matching	By matching	By MS/MS	12.5	9.7	12.5	2.8	2.8	2.8
Q9LHA6	Q9LHA6	AT3G28220	AT3g28220/T19D11_3	TAIR:locus:2098318	3.83831	0.00221016	3.48929	0.00470108	42.886	>tr|Q9LHA6|Q9LHA6_ARATH AT3g28220/T19D11_3 OS=Arabidopsis thaliana (Mouse-ear cress) OX=3702 GN=TAIR:locus:2098318 PE=2 SV=1	1	2	2	1	2	1	2	2	0	0	1	2	1	2	1	2	2	0	0	1	42.886	370	370	2.9293	By MS/MS	By matching	By MS/MS	By MS/MS	By MS/MS	By MS/MS	By matching	By matching	By matching	3.2	3.2	3.2	3.2	3.2	3.2
Q9LNW1	Q9LNW1	AT1G07410	Ras-related protein RABA2b	RABA2B	0.928681	0.00475354	0.677894	0.0214555	23.688	>sp|Q9LNW1|RAA2B_ARATH Ras-related protein RABA2b OS=Arabidopsis thaliana (Mouse-ear cress) OX=3702 GN=RABA2B PE=2 SV=2	1	15	14	13	15	14	14	13	7	6	6	6	6	7	6	6	5	0	0	0	23.688	214	214	215.6	By MS/MS	By MS/MS	By MS/MS	By MS/MS	By MS/MS	By MS/MS	By MS/MS	By MS/MS	By MS/MS	66.4	64.5	66.4	64	66.4	55.6
Q9LSK7	Q9LSK7	AT3G18035	H15 domain-containing protein	HON4	4.14797	0.000121325	4.50855	0.000827979	51.524	>tr|Q9LSK7|Q9LSK7_ARATH H15 domain-containing protein OS=Arabidopsis thaliana (Mouse-ear cress) OX=3702 GN=HON4 PE=1 SV=1	1	2	2	1	2	2	2	2	0	0	1	2	1	2	2	2	2	0	0	1	51.524	480	480	6.0872	By MS/MS	By MS/MS	By MS/MS	By MS/MS	By matching	By MS/MS	By matching	By matching	By matching	9.2	5.6	9.2	9.2	9.2	9.2
Q9LT31	Q9LT31	AT3G19770	Vacuolar protein sorting-associated protein 9A	VPS9A	3.81271	0.000110435	2.56137	0.116136	57.897	>sp|Q9LT31|VPS9A_ARATH Vacuolar protein sorting-associated protein 9A OS=Arabidopsis thaliana (Mouse-ear cress) OX=3702 GN=VPS9A PE=1 SV=1	1	3	0	1	1	1	1	1	0	3	1	0	1	1	1	1	1	0	3	1	57.897	520	520	8.6566	By matching	By matching	By matching	By MS/MS	By MS/MS	By MS/MS	By matching	By MS/MS	By matching	0	2.3	2.3	4.2	4.2	4.2
Q9LXU9	Q9LXU9	AT5G12900	IRK-interacting protein	IRKI	3.9349	0.00337953	3.82082	4.3886e-05	63.328	>sp|Q9LXU9|IRKI_ARATH IRK-interacting protein OS=Arabidopsis thaliana (Mouse-ear cress) OX=3702 GN=IRKI PE=1 SV=1	1	2	2	1	1	1	1	0	0	1	2	2	1	1	1	1	0	0	1	2	63.328	562	562	8.8445	By MS/MS	By MS/MS	By MS/MS	By MS/MS	By MS/MS	By matching	By matching	By MS/MS	By MS/MS	6.2	2.5	3.7	3.7	2.5	0
Q9LXX7;Q9LNL3	Q9LXX7;Q9LNL3	AT3G56630,AT1G34540	Cytochrome P450, family 94, subfamily D, polypeptide 2; Cytochrome P450 family protein	T5P19_280	5.35604	0.00105674	5.85118	2.54235e-11	57.126	>tr|Q9LXX7|Q9LXX7_ARATH Cytochrome P450, family 94, subfamily D, polypeptide 2 OS=Arabidopsis thaliana (Mouse-ear cress) OX=3702 GN=T5P19_280 PE=3 SV=1;>tr|Q9LNL3|Q9LNL3_ARATH Cytochrome P450 family protein OS=Arabidopsis thaliana (Mouse-ear cress) OX=3702	2	2	1	1	1	1	1	1	0	0	1	1	1	1	1	1	1	0	0	1	57.126	499	499;498	11.24	By matching	By MS/MS	By MS/MS	By matching	By matching	By matching	By matching	By matching	By MS/MS	2.2	2.2	2.2	2.2	2.2	2.2
Q9M2T6	Q9M2T6	AT3G55430	X8 domain-containing protein	T22E16.90	4.48254	0.000166442	3.96527	0.00228133	48.442	>tr|Q9M2T6|Q9M2T6_ARATH X8 domain-containing protein OS=Arabidopsis thaliana (Mouse-ear cress) OX=3702 GN=T22E16.90 PE=2 SV=1	1	2	1	0	1	0	2	2	0	0	2	1	0	1	0	2	2	0	0	2	48.442	449	449	4.7405	By matching	By matching	By MS/MS	By matching	By MS/MS	By matching	By matching	By matching	By MS/MS	4.9	0	4.9	0	7.1	7.1
Q9MAU6	Q9MAU6	AT1G04980	Protein disulfide-isomerase like 2-2	PDIL2-2	4.72168	8.60188e-05	5.08413	0.00022946	48.403	>sp|Q9MAU6|PDI22_ARATH Protein disulfide-isomerase like 2-2 OS=Arabidopsis thaliana (Mouse-ear cress) OX=3702 GN=PDIL2-2 PE=2 SV=2	1	2	2	2	1	1	2	2	2	2	0	2	2	1	1	2	2	2	2	0	48.403	447	447	2.2448	By matching	By MS/MS	By MS/MS	By matching	By MS/MS	By matching	By MS/MS	By MS/MS	By matching	4.3	4.3	2.2	2.2	4.3	4.3
Q9SI58	Q9SI58	AT2G03820	60S ribosomal export protein NMD3	NMD3	4.00123	0.00144232	3.64792	0.000448547	59.293	>tr|Q9SI58|Q9SI58_ARATH 60S ribosomal export protein NMD3 OS=Arabidopsis thaliana (Mouse-ear cress) OX=3702 GN=NMD3 PE=2 SV=1	1	3	2	1	2	2	2	2	1	2	1	2	1	2	2	2	2	1	2	1	59.293	516	516	4.0728	By MS/MS	By matching	By matching	By matching	By MS/MS	By MS/MS	By matching	By MS/MS	By MS/MS	5.2	2.1	5.2	5	5.2	5.2
Q9SU56	Q9SU56	AT3G47930	L-galactono-1,4-lactone dehydrogenase, mitochondrial	GLDH	4.22754	0.000433792	4.39552	0.0013474	68.554	>sp|Q9SU56|GLDH_ARATH L-galactono-1,4-lactone dehydrogenase, mitochondrial OS=Arabidopsis thaliana (Mouse-ear cress) OX=3702 GN=GLDH PE=1 SV=1	1	2	2	1	2	0	1	2	0	0	1	2	1	2	0	1	2	0	0	1	68.554	610	610	5.7434	By MS/MS	By MS/MS	By MS/MS	By matching	By MS/MS	By MS/MS	By matching	By matching	By MS/MS	3.4	1.6	3.4	0	1.6	3.4
Q9SUP0	Q9SUP0	AT4G20390	CASP-like protein 1B2	TAIR:locus:2128649	2.05754	0.0019974	1.26187	0.000654477	21.148	>sp|Q9SUP0|CSPLQ_ARATH CASP-like protein 1B2 OS=Arabidopsis thaliana (Mouse-ear cress) OX=3702 GN=TAIR:locus:2128649 PE=2 SV=1	1	3	3	3	1	2	2	3	2	2	1	3	3	1	2	2	3	2	2	1	21.148	197	197	4.8428	By MS/MS	By MS/MS	By MS/MS	By MS/MS	By MS/MS	By MS/MS	By MS/MS	By MS/MS	By MS/MS	17.3	17.3	6.6	12.7	12.7	17.3
Q9XFS7	Q9XFS7	AT3G51600	Non-specific lipid-transfer protein 5	LTP5	1.06703	0.039687	1.62707	0.020095	12.495	>sp|Q9XFS7|NLTP5_ARATH Non-specific lipid-transfer protein 5 OS=Arabidopsis thaliana (Mouse-ear cress) OX=3702 GN=LTP5 PE=1 SV=1	1	5	4	5	4	4	3	1	3	4	5	4	5	4	4	3	1	3	4	5	12.495	118	118	8.7445	By MS/MS	By MS/MS	By MS/MS	By MS/MS	By MS/MS	By MS/MS	By MS/MS	By MS/MS	By MS/MS	25.4	33.1	25.4	25.4	19.5	6.8
Q9ZVF1	Q9ZVF1	AT2G01540	Protein C2-DOMAIN ABA-RELATED 10	CAR10	3.93796	0.000186386	4.14433	0.000336695	20.085	>sp|Q9ZVF1|CAR10_ARATH Protein C2-DOMAIN ABA-RELATED 10 OS=Arabidopsis thaliana (Mouse-ear cress) OX=3702 GN=CAR10 PE=2 SV=1	1	2	1	1	1	1	0	1	0	1	1	1	1	1	1	0	1	0	1	1	20.085	180	180	27.136	By matching	By matching	By matching	By MS/MS	By matching	By matching	By matching	By matching	By MS/MS	8.9	12.2	12.2	12.2	0	12.2
[truncated: 34 more columns]
