# Supplementary material for: RabA2b Overexpression Alters the Plasma-Membrane Proteome and Improves Drought Tolerance in Arabidopsis
Source: Front Plant Sci. 2021 Oct 6;12:738694. doi: 10.3389/fpls.2021.738694 (PMC8526897; doi:10.3389/fpls.2021.738694)
Supplement: Supplementary file 2 [file Table_5.xlsx]

## Sheet: list of GO Biological process
Supplimentary table 5. List of membrane enriched protein coding genes in the OE lines assigned to different biological processes by (GO) enrichment analysis.
Other metbolic processes	Cellular componet organisation	Transport	Carbohydrate metabolic process	Biosynthetic processes	Response to stress	Multicellular organism development	Lipid metabolic process	Cellular cell wall organization or biogenesis
AT1G18690	AT1G14850	AT1G14850	AT1G18690	AT1G18690	AT1G04980	AT1G63180	AT5G55050	AT2G03820
AT1G74380	AT1G27850	AT1G23900	AT1G47600	AT1G63180	AT1G33970	AT1G74380	AT1G77480	AT1G74380
AT5G07720	AT1G63180	AT2G03820	AT1G63180	AT1G74380	AT1G75830	AT3G11330	AT1G75830	AT5G07720
AT1G47600	AT1G76860	AT2G47800	AT1G74380	AT3G18035	AT2G47800	AT3G19770	AT5G24810	AT1G18690
AT1G63180	AT2G03820	AT3G19770	AT3G47930	AT3G47930	AT4G25580	AT4G14510	AT3G51600	AT3G19770
AT1G76860	AT3G18035	AT3G51600	AT3G55430	AT4G37760	AT4G37760	AT4G39850	AT4G37760
AT3G18035	AT3G19770	AT4G39850	AT5G07720	AT4G39850	AT5G07340		AT1G27480
AT3G47930	AT4G39850	AT5G19520		AT5G07720	AT5G22330		AT4G39850
AT4G14510	AT5G04990	AT5G20610		AT5G22330			AT3G11330
AT4G37760	AT5G20610	AT5G21990
AT4G39850	AT5G22330	AT5G38170
AT5G22330
AT5G63140
AT5G67200
